# Supplementary material for: Waste Plastic Polypropylene Activated Jujube Charcoal for Preparing High-Performance Phase Change Energy Storage Materials
Source: Nanomaterials (Basel). 2023 Jan 29;13(3):552. doi: 10.3390/nano13030552 (PMC9919484; doi:10.3390/nano13030552)
Supplement: Supplementary file 1 [file nanomaterials-13-00552-s001.zip]

Archive with 1 entries (1 files):
- nanomaterials-2107866-supplementary.pdf
